# Supplementary material for: A novel conjugative transposon carrying an autonomously amplified plasmid
Source: mBio. 2024 Jan 23;15(2):e02787-23. doi: 10.1128/mbio.02787-23 (PMC10865816; doi:10.1128/mbio.02787-23)
Supplement: Table S1 — Details of the genes recovered from the RAST annotation of CTn214 queried against the Pfam database. [file mbio.02787-23-s0002.csv]

		RAST gene query		Pfam gene hit			Query
RAST gene name	Pfam Hit	start	stop	start	stop	length	bit score	e-value	Pfam ID
Integrase	Phage_int_SAM_5	10	175	2	156	156	107.1	9.10E-31	PF13102.4
	Phage_integrase	224	386	2	171	172	52.5	4.60E-14	PF00589.20
DNA_topoisomeraseIII	Toprim	3	138	2	101	103	48	1.10E-12	PF01751.20
	Topoisom_bac	158	572	3	410	412	415.3	2.50E-124	PF01131.18
	Toprim_Crpt	624	683	1	60	60	66.7	1.20E-18	PF13342.4
DNA methylase	N6_Mtase	104	304	27	237	312	36.4	3.10E-09	PF02384.14
	SNF2_N	1057	1404	53	309	350	27.6	1.00E-06	PF00176.21
	Helicase_C	1516	1580	49	111	111	27.4	3.10E-06	PF00271.29
TetQ	GTP_EFTU	2	239	2	191	194	178.1	1.20E-52	PF00009.25
	EFG_II	345	414	4	73	75	32.9	4.50E-08	PF14492.4
	EFG_IV	419	532	3	120	121	91.2	3.60E-26	PF03764.16
	EFG_C	536	620	2	87	89	65.5	3.00E-18	PF00679.22
RteB	Response_reg	6	115	1	110	112	64.2	1.00E-17	PF00072.22
	Sigma54_activat	138	299	6	167	168	206	2.70E-61	PF00158.24
RteC	RteC	101	192	126	216	218	89.9	1.70E-25	PF09357.8
