# Supplementary material for: A novel conjugative transposon carrying an autonomously amplified plasmid
Source: mBio. 2024 Jan 23;15(2):e02787-23. doi: 10.1128/mbio.02787-23 (PMC10865816; doi:10.1128/mbio.02787-23)
Supplement: Table S2 — Summary of the MAG recovery from each of the independent samples from patient 214. [file mbio.02787-23-s0003.csv]

							Integrase		DNA topoisomerase III			DNA Methylase			TetQ				RteB		RteC
sample	Pouch Condition	days post pouch activation	sample type	genome_or_bin	Patient	type	Phage_int_SAM_5	Phage_integrase	Toprim	Topoisom_bac	Toprim_Crpt	N6_Mtase	SNF2_N	Helicase_C	GTP_EFTU	EFG_II	EFG_IV	EFG_C	Response_reg	Sigma54_activat	RteC	sum of queried CTn genes	t_domain	t_phylum	t_class	t_order	t_family	t_genus	t_species	domain	confidence	% completion	% redundancy	num_splits	total length
12M	normal	519	luminal	Bacteroides-contigs	214	MAG	1	1	1	1	1	1	1	1	1	1	1	1	1	1	1	8	Bacteria	Bacteroidota	Bacteroidia	Bacteroidales	Bacteroidaceae	Bacteroides	Bacteroides fragilis	BACTERIA	1	98.59	2.82	262	5133859
5M	normal	119	luminal	Bacteroides-contigs	214	MAG	1	1	1	1	1	1	1	1	1	1	1	1	1	1	1	8	Bacteria	Bacteroidota	Bacteroidia	Bacteroidales	Bacteroidaceae	Bacteroides	Bacteroides fragilis	BACTERIA	1	94.37	8.45	1264	4731673
6M	normal	231	luminal	Bacteroides-contigs	214	MAG	1	1	1	1	1	1	1	1	1	1	1	1	1	1	1	8	Bacteria	Bacteroidota	Bacteroidia	Bacteroidales	Bacteroidaceae	Bacteroides	Bacteroides fragilis	BACTERIA	1	98.59	2.82	260	5136514
7M	normal	358	luminal	Bacteroides-contigs	214	MAG	1	1	1	1	1	1	1	1	1	1	1	1	1	1	1	8	Bacteria	Bacteroidota	Bacteroidia	Bacteroidales	Bacteroidaceae	Bacteroides	Bacteroides fragilis	BACTERIA	1	98.59	2.82	273	5161331
8GG	inlflamed	484	mucosal	Bacteroides-contigs	214	MAG	1	1	1	1	1	1	1	1	1	1	1	1	1	1	1	8	Bacteria	Bacteroidota	Bacteroidia	Bacteroidales	Bacteroidaceae	Bacteroides	Bacteroides fragilis	BACTERIA	1	98.59	2.82	276	5130740
8M	inlflamed	484	luminal	Bacteroides-contigs	214	MAG	1	1	1	1	1	1	1	1	1	1	1	1	1	1	1	8	Bacteria	Bacteroidota	Bacteroidia	Bacteroidales	Bacteroidaceae	Bacteroides	Bacteroides fragilis	BACTERIA	1	98.59	2.82	252	5104028
6M	normal	231	luminal	Anaerostipes-contigs	214	MAG	0	1	1	1	0	1	1	1	1	1	1	1	1	1	0	7	Bacteria	Firmicutes	Clostridia	Lachnospirales	Lachnospiraceae	Anaerostipes	None	BACTERIA	1	98.59	4.23	173	2955743
7M	normal	358	luminal	Anaerostipes-contigs	214	MAG	0	1	1	1	0	1	1	1	1	1	1	1	1	1	0	7	Bacteria	Firmicutes	Clostridia	Lachnospirales	Lachnospiraceae	Anaerostipes	None	BACTERIA	1	100	5.63	217	3249101
6M	normal	231	luminal	Enterocloster-contigs	214	MAG	0	1	1	1	0	1	1	1	1	1	1	1	1	1	0	7	Bacteria	Firmicutes	Clostridia	Lachnospirales	Lachnospiraceae	Enterocloster	None	BACTERIA	0.9	95.77	2.82	415	3893701
7M	normal	358	luminal	Agathobacter-contigs	214	MAG	0	1	1	1	1	1	0	1	1	1	1	1	1	0	0	6	Bacteria	Firmicutes	Clostridia	Lachnospirales	Lachnospiraceae	Agathobacter	None	BACTERIA	1	100	5.63	184	3371586
8M	inlflamed	484	luminal	Clostridium-contigs	214	MAG	0	1	1	1	0	0	1	1	1	1	1	1	1	1	0	7	Bacteria	Firmicutes	Clostridia	Lachnospirales	Lachnospiraceae	Clostridium	Clostridium symbiosum	BACTERIA	1	100	0	264	4881162
8M	inlflamed	484	luminal	Enterocloster1-contigs	214	MAG	0	1	1	1	0	0	1	1	1	1	1	1	1	1	0	7	Bacteria	Firmicutes	Clostridia	Lachnospirales	Lachnospiraceae	Enterocloster	None	BACTERIA	1	98.59	0	448	5045887
5M	normal	119	luminal	Erysipelatoclostridium-contigs	214	MAG	0	1	1	1	0	1	1	1	1	1	1	1	1	0	0	6	Bacteria	Firmicutes	Bacilli	Erysipelotrichales	Erysipelatoclostridiaceae	Erysipelatoclostridium	Erysipelatoclostridium ramosum	BACTERIA	1	95.77	0	203	3313651
12M	normal	519	luminal	Intestinibacter-contigs	214	MAG	0	1	1	1	0	1	0	1	1	1	1	1	1	1	0	7	Bacteria	Firmicutes	Clostridia	Peptostreptococcales	Peptostreptococcaceae	Intestinibacter	None	BACTERIA	1	98.59	1.41	176	2749068
8M	inlflamed	484	luminal	Massiliomicrobiota-contigs	214	MAG	0	1	1	1	0	1	1	1	1	1	1	1	1	0	0	6	Bacteria	Firmicutes	Bacilli	Erysipelotrichales	Erysipelatoclostridiaceae	Massiliomicrobiota	Massiliomicrobiota sp002160815	BACTERIA	1	91.55	2.82	407	2465651
12M	normal	519	luminal	Ruminococcus-contigs	214	MAG	0	1	1	1	0	1	0	1	1	1	1	1	1	1	0	7	Bacteria	Firmicutes	Clostridia	Lachnospirales	Lachnospiraceae	Ruminococcus	Ruminococcus gnavus	BACTERIA	1	94.37	0	228	2320289
6M	normal	231	luminal	Agathobacter-contigs	214	MAG	0	1	1	1	1	1	0	1	1	0	1	1	1	0	0	5	Bacteria	Firmicutes	Clostridia	Lachnospirales	Lachnospiraceae	Agathobacter	None	BACTERIA	1	94.37	4.23	193	3384203
6M	normal	231	luminal	Blautia1-contigs	214	MAG	0	1	1	1	0	0	0	1	1	1	1	1	1	1	0	7	Bacteria	Firmicutes	Clostridia	Lachnospirales	Lachnospiraceae	Blautia	Blautia sp000433815	BACTERIA	1	97.18	7.04	136	2805524
12M	normal	519	luminal	Blautia1-contigs	214	MAG	0	1	1	1	0	0	1	1	1	1	1	1	1	0	0	6	Bacteria	Firmicutes	Clostridia	Lachnospirales	Lachnospiraceae	Blautia	Blautia sp001304935	BACTERIA	1	97.18	7.04	449	6254127
7M	normal	358	luminal	Dorea-contigs	214	MAG	0	1	1	1	0	1	0	1	1	1	1	1	1	0	0	6	Bacteria	Firmicutes	Clostridia	Lachnospirales	Lachnospiraceae	Dorea	Dorea formicigenerans	BACTERIA	1	95.77	8.45	373	2758155
12M	normal	519	luminal	Enterocloster3-contigs	214	MAG	0	1	1	1	0	0	1	1	1	0	1	1	1	1	0	6	Bacteria	Firmicutes	Clostridia	Lachnospirales	Lachnospiraceae	Enterocloster	None	BACTERIA	0.9	88.73	2.82	365	3358244
12M	normal	519	luminal	Erysipelatoclostridium-contigs	214	MAG	0	1	1	1	0	0	1	1	1	1	1	1	1	0	0	6	Bacteria	Firmicutes	Bacilli	Erysipelotrichales	Erysipelatoclostridiaceae	Erysipelatoclostridium	Erysipelatoclostridium ramosum	BACTERIA	1	97.18	0	182	3569713
12M	normal	519	luminal	Faecalimonas-contigs	214	MAG	0	1	1	1	0	0	0	1	1	1	1	1	1	1	0	7	Bacteria	Firmicutes	Clostridia	Lachnospirales	Lachnospiraceae	Faecalimonas	Faecalimonas nexilis	BACTERIA	0.9	95.77	4.23	98	2060167
6M	normal	231	luminal	Ruminococcus1-contigs	214	MAG	0	1	1	1	0	1	1	0	1	1	1	1	1	0	0	5	Bacteria	Proteobacteria	Gammaproteobacteria	Enterobacterales	Pasteurellaceae	None	None	BACTERIA	1	100	4.23	167	3252071
6M	normal	231	luminal	Enterobacteriaceae-contigs	214	MAG	0	1	1	1	0	0	0	1	1	1	1	1	1	1	0	7	Bacteria	Proteobacteria	Gammaproteobacteria	Enterobacterales	Enterobacteriaceae	None	None	BACTERIA	1	95.77	0	244	4866407
7M	normal	358	luminal	Ruminococcus2-contigs	214	MAG	0	1	1	1	0	1	0	1	1	1	1	1	1	0	0	6	Bacteria	Firmicutes	Clostridia	Lachnospirales	Lachnospiraceae	Ruminococcus	Ruminococcus gnavus	BACTERIA	1	100	0	255	3024604
8GG	inlflamed	484	mucosal	Ruminococcus-contigs	214	MAG	0	1	1	1	0	1	0	1	1	1	1	1	1	0	0	6	Bacteria	Firmicutes	Clostridia	Lachnospirales	Lachnospiraceae	Ruminococcus	Ruminococcus gnavus	BACTERIA	1	100	0	156	3013369
8M	inlflamed	484	luminal	Ruminococcus3-contigs	214	MAG	0	1	1	1	0	1	0	1	1	1	1	1	1	0	0	6	Bacteria	Firmicutes	Clostridia	Lachnospirales	Lachnospiraceae	Ruminococcus	Ruminococcus gnavus	BACTERIA	1	100	1.41	142	2864463
6M	normal	231	luminal	Streptococcus1-contigs	214	MAG	0	1	1	1	0	1	0	1	1	1	1	1	1	0	0	6	Bacteria	Firmicutes	Bacilli	Lactobacillales	Streptococcaceae	Streptococcus	None	BACTERIA	1	90.14	4.23	630	1424291
6M	normal	231	luminal	UMGS1071-contigs	214	MAG	0	1	1	1	0	1	0	1	1	1	1	1	1	0	0	6	Bacteria	Firmicutes	Clostridia	Oscillospirales	Acutalibacteraceae	UMGS1071	None	BACTERIA	1	94.37	0	113	2245630
7M	normal	358	luminal	Butyricicoccus2-contigs	214	MAG	0	1	0	1	0	1	0	1	1	1	1	1	1	0	0	6	Bacteria	Firmicutes	Clostridia	Oscillospirales	Butyricicoccaceae	Butyricicoccus	Butyricicoccus pullicaecorum	BACTERIA	0.8	84.51	5.63	508	1782264
7M	normal	358	luminal	Faecalimonas4-contigs	214	MAG	0	1	1	1	0	0	0	1	1	1	1	1	1	0	0	6	Bacteria	Firmicutes	Clostridia	Lachnospirales	Lachnospiraceae	Faecalimonas	Faecalimonas umbilicata	BACTERIA	1	100	9.86	202	3090407
6M	normal	231	luminal	Lachnospira2-contigs	214	MAG	0	1	1	1	0	0	0	1	1	1	1	1	1	0	0	6	Bacteria	Firmicutes	Clostridia	Lachnospirales	Lachnospiraceae	Lachnospira	Lachnospira sp000437735	BACTERIA	1	95.77	0	153	2938073
7M	normal	358	luminal	Lachnospira2-contigs	214	MAG	0	1	1	1	0	0	0	1	1	1	1	1	1	0	0	6	Bacteria	Firmicutes	Clostridia	Lachnospirales	Lachnospiraceae	Lachnospira	None	BACTERIA	1	100	5.63	153	3113452
12M	normal	519	luminal	Clostridium1-contigs	214	MAG	0	1	0	1	0	0	1	1	1	0	1	1	1	1	0	6	Bacteria	Firmicutes	Bacilli	Erysipelotrichales	Erysipelotrichaceae	Longicatena	None	BACTERIA	0.9	87.32	2.82	1377	4040536
7M	normal	358	luminal	Veillonella-contigs	214	MAG	0	1	1	1	0	1	0	1	1	0	1	1	1	0	0	5	Bacteria	Firmicutes	Negativicutes	Veillonellales	Veillonellaceae	Veillonella	None	BACTERIA	1	92.96	0	103	2148087
6M	normal	231	luminal	Blautia5-contigs	214	MAG	0	1	1	1	0	0	0	0	1	1	1	1	1	0	0	5	Bacteria	Firmicutes	Clostridia	Lachnospirales	Lachnospiraceae	Blautia	None	BACTERIA	1	98.59	4.23	189	3241443
7M	normal	358	luminal	Blautia-contigs	214	MAG	0	1	1	1	0	0	1	0	1	0	1	1	1	0	0	4	Bacteria	Firmicutes	Clostridia	Lachnospirales	Lachnospiraceae	Blautia	None	BACTERIA	1	94.37	5.63	207	3033544
6M	normal	231	luminal	Clostridium4-contigs	214	MAG	0	0	0	1	0	0	0	1	1	1	1	1	1	1	0	7	Bacteria	Firmicutes	Clostridia	Clostridiales	Clostridiaceae	Clostridium	Clostridium perfringens	BACTERIA	0.8	84.51	2.82	632	1811783
6M	normal	231	luminal	Faecalimonas3-contigs	214	MAG	0	1	1	1	0	1	0	0	1	0	1	1	1	0	0	4	Bacteria	Firmicutes	Clostridia	Lachnospirales	Lachnospiraceae	Faecalimonas	Faecalimonas nexilis	BACTERIA	1	87.32	4.23	99	2058055
6M	normal	231	luminal	Bifidobacterium-contigs	214	MAG	0	1	0	1	0	1	1	1	1	0	0	0	1	0	0	3	Bacteria	Actinobacteriota	Actinomycetia	Actinomycetales	Bifidobacteriaceae	Bifidobacterium	Bifidobacterium breve	BACTERIA	0.9	88.73	4.23	701	1879896
8M	inlflamed	482	luminal	p207_v8M_col4	207	Cultivar	1	1	1	1	0	1	1	1	1	1	1	1	1	1	0	7	Bacteria	Bacteroidota	Bacteroidia	Bacteroidales	Bacteroidaceae	Bacteroides	Bacteroides fragilis	BACTERIA	1	98.59	2.82	242	5006851
7GG	normal	358	mucosal	p214_V7GG	214	Cultivar	1	1	1	1	1	1	1	1	1	1	1	1	1	1	1	8	Bacteria	Bacteroidota	Bacteroidia	Bacteroidales	Bacteroidaceae	Bacteroides	Bacteroides fragilis	BACTERIA	1	98.59	2.82	254	5136979
10GG	normal	717	mucosal	p215_v10	215	Cultivar	1	1	1	1	0	1	1	1	1	1	1	1	1	1	1	8	Bacteria	Bacteroidota	Bacteroidia	Bacteroidales	Bacteroidaceae	Bacteroides	Bacteroides fragilis	BACTERIA	1	98.59	2.82	248	4995937
5GG	normal	121	mucosal	p216_v5	216	Cultivar	1	1	1	1	1	1	1	1	1	1	1	1	1	1	1	8	Bacteria	Bacteroidota	Bacteroidia	Bacteroidales	Bacteroidaceae	Bacteroides	Bacteroides fragilis	BACTERIA	1	98.59	2.82	277	5142896
12GG	normal	239	mucosal	p219_v12	219	Cultivar	1	1	1	1	0	1	1	1	1	1	1	1	1	1	1	8	Bacteria	Bacteroidota	Bacteroidia	Bacteroidales	Bacteroidaceae	Bacteroides	None	BACTERIA	1	100	2.82	346	6996883
8M	inflamation	482	luminal	p207_V8M_col1-contigs	207	Cultivar	1	1	1	1	0	1	1	1	1	1	1	1	1	1	0	7	Bacteria	Bacteroidota	Bacteroidia	Bacteroidales	Bacteroidaceae	Bacteroides	Bacteroides fragilis	BACTERIA	1	98.59	2.82	251	5011699
8M	inflamation	482	luminal	p207_V8M_col3-contigs	207	Cultivar	1	1	1	1	0	1	1	1	1	1	1	1	1	1	0	7	Bacteria	Bacteroidota	Bacteroidia	Bacteroidales	Bacteroidaceae	Bacteroides	Bacteroides fragilis	BACTERIA	1	98.59	2.82	246	5009534
8M	inflamation	482	luminal	p207_V8M_col5-contigs	207	Cultivar	1	1	1	1	0	1	1	1	1	1	1	1	1	1	0	7	Bacteria	Bacteroidota	Bacteroidia	Bacteroidales	Bacteroidaceae	Bacteroides	Bacteroides fragilis	BACTERIA	1	98.59	2.82	249	5019824
6GG	normal	231	mucosal	p214_V6GG_col1_contigs	214	Cultivar	1	1	1	1	1	1	1	1	1	1	1	1	1	1	1	8	Bacteria	Bacteroidota	Bacteroidia	Bacteroidales	Bacteroidaceae	Bacteroides	Bacteroides fragilis	BACTERIA	1	98.59	2.82	262	5145648
6GG	normal	231	mucosal	p214_V6GG_col2_contigs	214	Cultivar	1	1	1	1	1	1	1	1	1	1	1	1	1	1	1	8	Bacteria	Bacteroidota	Bacteroidia	Bacteroidales	Bacteroidaceae	Bacteroides	Bacteroides fragilis	BACTERIA	1	98.59	2.82	257	5139750
6GG	normal	231	mucosal	p214_V6GG_col3_contigs	214	Cultivar	1	1	1	1	1	1	1	1	1	1	1	1	1	1	1	8	Bacteria	Bacteroidota	Bacteroidia	Bacteroidales	Bacteroidaceae	Bacteroides	Bacteroides fragilis	BACTERIA	1	98.59	2.82	258	5140899
8GG	inflamation	231	mucosal	p214_V8GG_col1_contigs	214	Cultivar	1	1	1	1	1	1	1	1	1	1	1	1	1	1	1	8	Bacteria	Bacteroidota	Bacteroidia	Bacteroidales	Bacteroidaceae	Bacteroides	Bacteroides fragilis	BACTERIA	1	98.59	2.82	257	5139096
8GG	inflamation	231	mucosal	p214_V8GG_col2_contigs	214	Cultivar	1	1	1	1	1	1	1	1	1	1	1	1	1	1	1	8	Bacteria	Bacteroidota	Bacteroidia	Bacteroidales	Bacteroidaceae	Bacteroides	Bacteroides fragilis	BACTERIA	1	98.59	2.82	259	5140117
